# Supplementary material for: InsectGUILD: feeding guilds of lepidopteran and hymenopteran larvae consuming Northern Hemisphere woody plants
Source: Sci Data. 2025 May 28;12:887. doi: 10.1038/s41597-025-05229-9 (PMC12119911; doi:10.1038/s41597-025-05229-9)
Supplement: Supplementary file 3 — Analysis_code.R [file 41597_2025_5229_MOESM3_ESM.txt]

### Executing the following code performs the analyses and figures presented in the manuscript
# 1. Loading the dataset with recoded trait data (indicating the partial-to-full membership of each insect species to a given feeding guild category)
# 2. Estimation of main axes of variation in feeding strategies across species by conducting a Non-Metric Multidimensional Scaling (NMDS)
# 3. Characterisation of the feeding strategy space in terms of Pareto-like optimality principles following an archetypal analysis
# 4. Examination of the feeding guilds in the feeding strategy space through a fuzzy clustering analysis

library(vegan)
library(archetypes)
library(fclust)
library(ggplot2)
library(ggConvexHull)
library(ggrepel)

####################################################################################################
# 1. Loading re-coded insect guild data
####################################################################################################

insect_scores <- read.csv2("Recoded_trait_data.csv")

####################################################################################################
# 2. Non-Metric Multidimensional Scaling (NMDS) with vegan package (vegan::metaMDS())
####################################################################################################

# Select columns with variable information
guilds <- insect_scores[, 2:ncol(insect_scores)]

# Select the column with insect species names
species_list <- insect_scores[1]

# Convert extracted variables into a matrix
m.guilds <- as.matrix(guilds)

# Non-Metric Multidimensional Scaling (NMDS) analysis using gower distances
set.seed(123)
nmds.strategies <- metaMDS(m.guilds, distance = "gower")

# Calculate the stress achieved by the final solution of the NMDS
nmds.strategies$stress 

# Explore the effect of individual points using the goodness() function
gof <- goodness(object = nmds.strategies) 

# Extract NMDS scores (x and y coordinates)
strategies = data.frame(nmds.strategies$species)
species = data.frame(nmds.strategies$points)

# Change rownames to better visualisation of the data
rownames(strategies) = c("Lc", "Lm", "Buc", "Bu", "Sf", "Sb", "Ba", "Rb", "Rf", "Fl", "Fb", "Fr", "Cs", "Lg")

# Grouping feeding guilds according to the fitness impacts on the plant host
strategies$group = c("Photosynthesis", "Photosynthesis", "Photosynthesis", "Photosynthesis", "Photosynthesis", "Transport", "Transport", "Transport", "Transport", "Reproduction", "Reproduction", "Reproduction", "Reproduction", "Photosynthesis") 

# Final composition of the FIGURE 1 of the manuscript
nmds.strategies.plot <- ggplot() + geom_point(data = species, aes(x=MDS1, y=MDS2), size = 3.5, colour = "black", alpha = 0.2) + geom_point(data = strategies, aes(x=MDS1, y=MDS2, color = (group)), size = 4, shape = 17 ) + scale_color_manual(values=c("olivedrab", "mediumorchid", "steelblue3"))+
  xlab("NMDS1") + ylab("NMDS2") + 
  geom_text_repel(aes(x = strategies$MDS1, y = strategies$MDS2), label =row.names(strategies), size = 7) +
  scale_y_continuous(limits = c(-0.05, 0.095)) +
  scale_x_continuous(limits = c(-0.035, 0.105)) +
  theme_classic() + theme(axis.line = element_line(colour = "grey1", size = 0.5, linetype = "solid"), panel.background = element_rect(fill = NA, colour = "grey1", size = 0.5, linetype = "solid")) +
  theme(plot.margin = unit(c(0, 1,0.2, 0), "cm"), 
        plot.title = element_text(hjust = 0, size = 18),
        legend.position="bottom",
        legend.direction = "horizontal",
        legend.title = element_blank(),
        legend.spacing.x = unit(1, 'cm'),
        legend.key.spacing.x = unit(0.2, 'cm'),
        legend.text=element_text(size = 15),
        legend.key = element_rect(colour = "white"),
        axis.title = element_text(size = 17),
        axis.text = element_text(size=15)) +
  guides(color = guide_legend(nrow = 1))
nmds.strategies.plot 

####################################################################################################
# 3. Archetypal analysis with the Archetypes package
####################################################################################################

# Run stepArchetypes() function to evaluate the best fitting polygons with different number of k (vertices)
set.seed(123)
as.strategies = stepArchetypes(data = species, k = 2:7, nrep = 100)
summary(as.strategies)

# Obtain the residual sum of squares (RSS)
rss(as.strategies) 

# Select best archetypes solutions
screeplot(as.strategies)

# Polytope with k = 3
a2 = bestModel(as.strategies[[2]])
rss(a2)
par(mfrow=c(1,2))
xyplot(a2, species, chull = chull(species))
xyplot(a2, species, adata.show = TRUE)
simplexplot(a2)

# Polytope with k = 4
a3 = bestModel(as.strategies[[3]])
rss(a3)
par(mfrow=c(1,2))
xyplot(a3, species, chull = chull(species))
xyplot(a3, species, adata.show = TRUE)
simplexplot(a3)

# Extract the coordinates of the three vertices for the archetype model with k = 3
A2 = parameters(a2)

# Extract the coordinates of the four vertices for the archetype model with k = 4
A3 = parameters(a3) 

# Final composition of the FIGURE 2 of the manuscript

# Polytope with k = 3
A2.plot = ggplot() + geom_point(data = species, aes(x=MDS1, y=MDS2), size = 3.5, colour = "grey10", alpha = 0.2) +
  geom_point(data = A2, aes(x=MDS1, y=MDS2), size = 3.3, colour = "#ff4162")  +
  annotate("text", x = c(-0.03, 0.050, 0.073), y=c(0.0, 0.085, -0.035), label = c("A1", "A2","A3"), fontface = "bold", size = 5.5, color = "#e25d75") +
  annotate("text", x = c(-0.02), y=c(-0.08), label = c("NMDS1"), size = 4.5) +
  annotate("text", x = c(-0.035), y=c(-0.065), label = c("NMDS2"), size = 4.5, angle = 90) +
  annotate("text", x = c(-0.05), y = c(0.12), label = c("(a)"), fontface = "bold", size = 7) +
  geom_convexhull(data = A2, aes(x=MDS1, y=MDS2), fill = "#ff4162", alpha = 0.2) + 
  xlab("NMDS1") + ylab("NMDS2") +
  geom_text_repel(aes(x = strategies$MDS1, y = strategies$MDS2),label = row.names(strategies), size = 5.5) +
  theme_classic() +
  theme(axis.line = element_blank(), axis.text.x = element_blank(), axis.text.y = element_blank(),
        axis.ticks=element_blank(),
        axis.title.x=element_blank(),
        axis.title.y=element_blank())
A2.plot + geom_segment(aes(x = -0.03, y = -0.075, xend = -0.010, yend = -0.075),
                       arrow = arrow(length = unit(0.2, "cm"))) +
  geom_segment(aes(x = -0.03, y = -0.075, xend = -0.030, yend = -0.050),
               arrow = arrow(length = unit(0.2, "cm")))

# Polytope with k = 4
A3.plot = ggplot() + geom_point(data = species, aes(x=MDS1, y=MDS2), size = 3.5, colour = "grey10", alpha = 0.2) +
  geom_point(data = A3, aes(x=MDS1, y=MDS2), size = 3, colour = "#f2cb2f")  +
  annotate("text", x = c(-0.043, 0.057, -0.005, 0.094), y=c(0.045, 0.083, -0.054, -0.025), label = c("A1", "A2","A3", "A4"), fontface = "bold", size = 5.5, color = "#b18e20") +
  annotate("text", x = c(-0.02), y=c(-0.08), label = c("NMDS1"), size = 4.5) +
  annotate("text", x = c(-0.035), y=c(-0.065), label = c("NMDS2"), size = 4.5, angle = 90) +
  annotate("text", x = c(-0.07), y = c(0.12), label = c("(b)"), fontface = "bold", size = 7) + 
  geom_convexhull(data = A3, aes(x=MDS1, y=MDS2), fill = "#fecb2f", alpha = 0.2) + 
  xlab("NMDS1") + ylab("NMDS2") +
  geom_text_repel(aes(x = strategies$MDS1, y = strategies$MDS2),label = row.names(strategies), size = 5.5) +
  theme_classic() +
  theme(axis.line = element_blank(), axis.text.x = element_blank(), axis.text.y = element_blank(),
        axis.ticks=element_blank(),
        axis.title.x=element_blank(),
        axis.title.y=element_blank())
A3.plot + geom_segment(aes(x = -0.03, y = -0.075, xend = -0.010, yend = -0.075),
                       arrow = arrow(length = unit(0.2, "cm"))) +
  geom_segment(aes(x = -0.03, y = -0.075, xend = -0.030, yend = -0.050),
               arrow = arrow(length = unit(0.2, "cm")))

####################################################################################################
# 4. Fuzzy clustering analysis with fclust package
####################################################################################################

# Run fkm() function with Xie and Beni (XB) validity index
xbFKM.species = FKM(species, RS = 100, k = 2:7, index = "XB")
summary(xbFKM.species) #Identified 3 clusters
plot(xbFKM.species)
xbFKM.species$call

# Evaluation of the best cluster structure through different validity indexes
VIFCR(xbFKM.species)
PE(xbFKM.species$U)
PC(xbFKM.species$U)
XB(xbFKM.species$Xca, xbFKM.species$U, xbFKM.species$H)
SIL.F(xbFKM.species$Xca, xbFKM.species$U, alpha = 1)

# Extract points
xbFKM.species.points = as.data.frame(xbFKM.species$Xca)

# Extract medioids
xbFKM.species.medi = as.data.frame(xbFKM.species$H)

# Extract clusters
xbFKM.species.clusters = as.character(xbFKM.species$clus)

# Extract membership degrees
membership_deg = xbFKM.species$U 

# Create a data frame containing membership degrees for Cluster 1
memb_clus1 = membership_deg[,1]
memb_clus1 = as.data.frame(memb_clus1)

# Create a data frame containing membership degrees for Cluster 2
memb_clus2 = membership_deg[,2]
memb_clus2 = as.data.frame(memb_clus2)

# Create a data frame containing membership degrees for Cluster 2
memb_clus3 = membership_deg[,3]
memb_clus3 = as.data.frame(memb_clus3)

# Create a data frame for each cluster and membership degree
species_clus1 = cbind(species, memb_clus1)
species_clus2 = cbind(species, memb_clus2)
species_clus3 = cbind(species, memb_clus3)

# Extract mediod per cluster
med_clus1 = xbFKM.species.medi[1,]
med_clus1 = as.data.frame(med_clus1)
med_clus2 = xbFKM.species.medi[2,]
med_clus2 = as.data.frame(med_clus2)
med_clus3 = xbFKM.species.medi[3,]
med_clus3 = as.data.frame(med_clus3)

# Final composition of the FIGURE 3 of the manuscript

# A) Plot for cluster 1

FKM3_clus1 = ggplot() +geom_point(data = species_clus1, mapping = aes(x=MDS1, y=MDS2, colour = memb_clus1), size = 6.0) +
  geom_point(data = strategies, aes(x=MDS1, y=MDS2), size = 3, shape = 17, colour = "black") +
  geom_point(mapping = aes_string(x=xbFKM.species.medi[1,]$MDS1, y=xbFKM.species.medi[1,]$MDS2),
             color = "#8caf05", shape = 8, size = 8) +
  annotate("text", x=-0.097, y=0.115, label="(a)", fontface="bold", size=7)+
  coord_cartesian(ylim= c(-0.05, 0.095),xlim=c(-0.05, 0.1), clip="off")+
  xlab("NMDS1") + ylab("NMDS2")+
  scale_color_gradientn(colours = c("lightgrey", "#f5f9e6","#c3db69","#8caf05")) +
  geom_text_repel(aes(strategies$MDS1, strategies$MDS2), label = row.names(strategies), size = 7.0) +
  theme_classic() + theme(axis.line = element_line(colour = "grey1", size = 0.5, linetype = "solid"), panel.background = element_rect(fill = NA, colour = "grey1", size = 0.5, linetype = "solid")) +
  theme(legend.title = element_blank(),
        legend.text=element_text(size = 17),
        legend.key.size = unit(0.5, "cm"),
        axis.title = element_text(size = 16),
        axis.text = element_text(size=14),
        plot.margin = unit(c(2,1,1,2), "lines"))
FKM3_clus1

# B) Plot for cluster 2
FKM3_clus2 = ggplot() +geom_point(data = species_clus2, mapping = aes(x=MDS1, y=MDS2, colour = memb_clus2), size = 6.0) +
  geom_point(data = strategies, aes(x=MDS1, y=MDS2), size = 3, shape = 17, colour = "black") +
  geom_point(mapping = aes_string(x=xbFKM.species.medi[2,]$MDS1, y=xbFKM.species.medi[2,]$MDS2),
             color = "#523682", shape = 8, size = 8) +
  annotate("text", x=-0.097, y=0.115, label="(b)", fontface="bold", size=7)+
  coord_cartesian(ylim= c(-0.05, 0.095),xlim=c(-0.05, 0.1), clip="off")+
  xlab("NMDS1") + ylab("NMDS2")+
  scale_color_gradientn(colours = c("lightgrey", "#d5c9ea","#764eba","#523682")) +
  geom_text_repel(aes(strategies$MDS1, strategies$MDS2), label = row.names(strategies), size = 7.0) +
  theme_classic() + theme(axis.line = element_line(colour = "grey1", size = 0.5, linetype = "solid"), panel.background = element_rect(fill = NA, colour = "grey1", size = 0.5, linetype = "solid")) +
  theme(legend.title = element_blank(),
        legend.text=element_text(size = 17),
        legend.key.size = unit(0.5, "cm"),
        axis.title = element_text(size = 16),
        axis.text = element_text(size=14),
        plot.margin = unit(c(2,1,1,2), "lines"))
FKM3_clus2 

# C) Plot for Cluster 3
FKM3_clus3 = ggplot() +geom_point(data = species_clus3 , mapping = aes(x=MDS1, y=MDS2, colour = memb_clus3), size = 6.0) +
  geom_point(data = strategies, aes(x=MDS1, y=MDS2), size = 3, shape = 17, colour = "black") +
  geom_point(mapping = aes_string(x=xbFKM.species.medi[3,]$MDS1, y=xbFKM.species.medi[3,]$MDS2),
             color = "#04659e", shape = 8, size = 8) +
  annotate("text", x=-0.097, y=0.115, label="(c)", fontface="bold", size=7)+
  coord_cartesian(ylim= c(-0.05, 0.095),xlim=c(-0.05, 0.1), clip="off")+
  xlab("NMDS1") + ylab("NMDS2")+
  scale_color_gradientn(colours = c("lightgray","#82c8f0","#0691e2","#04659e")) +
  geom_text_repel(aes(strategies$MDS1, strategies$MDS2), label = row.names(strategies), size = 7.0) +
  theme_classic() + theme(axis.line = element_line(colour = "grey1", size = 0.5, linetype = "solid"), panel.background = element_rect(fill = NA, colour = "grey1", size = 0.5, linetype = "solid")) +
  theme(legend.title = element_blank(),
        legend.text=element_text(size = 17),
        legend.key.size = unit(0.5, "cm"),
        axis.title = element_text(size = 16),
        axis.text = element_text(size=14),
        plot.margin = unit(c(2,1,1,2), "lines"))
FKM3_clus3 
